# Supplementary material for: Interpreting Ring Currents from Hückel-Guided σ- and π-Electron Delocalization in Small Boron Rings
Source: Molecules. 2025 Aug 31;30(17):3566. doi: 10.3390/molecules30173566 (PMC12430551; doi:10.3390/molecules30173566)
Supplement: Supplementary file 1 [file molecules-30-03566-s001.zip]

Archive with 1 entries (1 files):
- molecules-3792637-supplementary.pdf
